# Supplementary material for: Py-CoMSIA: An Open-Source Implementation of Comparative Molecular Similarity Indices Analysis in Python
Source: Pharmaceuticals (Basel). 2025 Mar 20;18(3):440. doi: 10.3390/ph18030440 (PMC11945924; doi:10.3390/ph18030440)
Supplement: Supplementary file 1 [file pharmaceuticals-18-00440-s001.zip › File S1/ACE_SEH_2025-02-21_11-36-26/PLS_Analysis/PLS_Metrics.csv]

r2_train	r2_test	q2	SPRESS	S_train	S_test	Number of Components	Contribution Fraction (steric_field)	Contribution Fraction (electrostatic_field)	Contribution Fraction (hydrophobic_field)
0.7620953697202881	0.5731066057254168	0.6530944349680428	1.3781717177748658	1.1412982391286064	1.3837168119719576	3	0.40599833053675266	0.24199791612037047	0.35200375334287687
