# Supplementary material for: Py-CoMSIA: An Open-Source Implementation of Comparative Molecular Similarity Indices Analysis in Python
Source: Pharmaceuticals (Basel). 2025 Mar 20;18(3):440. doi: 10.3390/ph18030440 (PMC11945924; doi:10.3390/ph18030440)
Supplement: Supplementary file 1 [file pharmaceuticals-18-00440-s001.zip › File S1/ACE_SEH_2025-02-21_11-36-26/PLS_Analysis/Predictions_and_Residuals.csv]

Set	Index	Actual Values	Predicted Values	Residuals
Training	0	5.62	6.697665136528036	1.0776651365280356
Training	1	6.11	4.085578967874234	-2.0244210321257663
Training	2	7.92	6.460648207772791	-1.459351792227209
Training	3	2.74	4.007720487576181	1.267720487576181
Training	4	2.98	3.9623016466709715	0.9823016466709715
Training	5	9.53	9.29706568578627	-0.232934314213729
Training	6	9.22	9.102720182960658	-0.11727981703934276
Training	7	6.44	5.435393264141419	-1.004606735858581
Training	8	7.92	8.12930882023768	0.2093088202376805
Training	9	3.19	4.766186696426385	1.5761866964263853
Training	10	7.0	7.556820964597759	0.5568209645977591
Training	11	3.48	4.4495491196075125	0.9695491196075126
Training	12	7.82	7.62091438471147	-0.19908561528853053
Training	13	3.27	3.777101397716162	0.5071013977161618
Training	14	9.31	9.37975565159825	0.06975565159824981
Training	15	6.37	4.021481079431072	-2.348518920568928
Training	16	2.1400000000000006	4.815252996326674	2.675252996326673
Training	17	3.38	5.1639296052660795	1.7839296052660796
Training	18	4.32	3.6962531278240016	-0.6237468721759987
Training	19	8.46	7.923547151421557	-0.5364528485784437
Training	20	6.7	4.878625297981533	-1.821374702018467
Training	21	9.2	9.360396832485641	0.16039683248564174
Training	22	6.07	4.5514659938968185	-1.5185340061031818
Training	23	3.89	5.271633180036402	1.3816331800364021
Training	24	7.92	7.046004414400359	-0.8739955855996406
Training	25	8.97	8.946205761900321	-0.023794238099679177
Training	26	5.1	4.670326047696561	-0.42967395230343897
Training	27	9.05	9.264514641083439	0.2145146410834382
Training	28	7.3	6.389487818055523	-0.910512181944477
Training	29	2.7	4.097348336989464	1.397348336989464
Training	30	7.8	7.789300100239982	-0.010699899760017395
Training	31	3.35	5.000563802688091	1.6505638026880907
Training	32	9.28	9.611507017755466	0.33150701775546665
Training	33	8.72	8.706722104810797	-0.013277895189203193
Training	34	7.46	5.48465543515951	-1.9753445648404897
Training	35	5.34	5.403878805223156	0.06387880522315648
Training	36	8.96	9.141698049778338	0.18169804977833692
Training	37	4.77	4.425404758814897	-0.344595241185103
Training	38	8.15	6.738421264448514	-1.411578735551486
Training	39	6.41	6.87101196167838	0.46101196167837966
Training	40	9.88	9.854625135336045	-0.025374864663955776
Training	41	4.11	4.134304756106361	0.024304756106360514
Training	42	9.28	9.084677391484785	-0.1953226085152142
Training	43	8.0	7.789734626689174	-0.2102653733108264
Training	44	7.64	5.058539947894333	-2.5814600521056663
Training	45	5.55	4.53743075876844	-1.0125692412315601
Training	46	4.48	5.54476654801063	1.0647665480106294
Training	47	9.53	9.305015437567922	-0.22498456243207698
Training	48	8.92	8.619162781717538	-0.3008372182824619
Training	49	3.22	4.117994894108266	0.8979948941082658
Training	50	3.26	3.5930345553175322	0.33303455531753245
Training	51	6.66	7.708219683381465	1.0482196833814648
Training	52	8.92	9.404685240889707	0.4846852408897071
Training	53	8.55	8.664706203134111	0.1147062031341104
Training	54	3.72	4.313968583496815	0.5939685834968151
Training	55	7.44	8.880491867308933	1.4404918673089329
Training	56	3.64	4.904614332493587	1.2646143324935868
Training	57	4.96	4.187780687774326	-0.7722193122256735
Training	58	2.96	4.055435501550882	1.0954355015508819
Training	59	8.11	9.720609079449904	1.6106090794499046
Training	60	7.19	5.534532633444899	-1.6554673665551016
Training	61	4.72	4.588568501068361	-0.1314314989316392
Training	62	5.31	5.779243079092173	0.46924307909217333
Training	63	9.6	9.04625306635307	-0.553746933646929
Training	64	8.54	8.603578057595533	0.06357805759553337
Training	65	7.31	5.2688935751506545	-2.041106424849345
Training	66	4.17	4.786581961321145	0.6165819613211454
Training	67	6.12	5.236961738029658	-0.8830382619703423
Training	68	9.0	5.48059392262125	-3.5194060773787497
Training	69	8.52	8.081697331532808	-0.4383026684671911
Training	70	2.96	4.140237559927627	1.180237559927627
Training	71	4.28	4.312582786704902	0.03258278670490178
Training	72	2.87	4.117971787133142	1.2479717871331415
Training	73	9.06	8.590087044710605	-0.46991295528939503
Training	74	8.59	8.709747987128715	0.11974798712871504
Training	75	2.46	4.134304756106361	1.6743047561063609
Test	0	9.11	9.39795429392416	0.2879542939241606
Test	1	5.62	4.671452339262458	-0.9485476607375425
Test	2	4.99	4.911730192548331	-0.07826980745166878
Test	3	8.49	9.078059416559617	0.5880594165596165
Test	4	9.64	8.458127815248108	-1.1818721847518923
Test	5	8.05	5.27962311694137	-2.7703768830586304
Test	6	8.54	9.392595522481813	0.8525955224818134
Test	7	3.62	5.0613123359258925	1.4413123359258924
Test	8	3.59	4.980145029652185	1.3901450296521851
Test	9	5.08	4.7582238952902385	-0.3217761047097616
Test	10	8.43	5.885759755118619	-2.5442402448813803
Test	11	7.19	5.743866916769898	-1.4461330832301025
Test	12	7.42	5.6121791756543145	-1.8078208243456855
Test	13	8.4	7.925463717526144	-0.4745362824738564
Test	14	2.7	4.8335003726655374	2.1335003726655373
Test	15	3.62	4.795590369120638	1.1755903691206377
Test	16	5.8	4.8335244469459315	-0.9664755530540683
Test	17	8.52	8.083293989827375	-0.43670601017262456
Test	18	9.54	9.70638804534687	0.16638804534687068
Test	19	7.0	5.821001836696844	-1.1789981633031559
Test	20	5.52	4.982384132870191	-0.5376158671298086
Test	21	3.21	4.132036233391009	0.922036233391009
Test	22	3.0	4.790082225905296	1.7900822259052962
Test	23	8.22	5.642511665953786	-2.5774883340462145
Test	24	6.15	4.3104051957611516	-1.8395948042388488
Test	25	3.03	4.709925665297498	1.6799256652974983
Test	26	5.6	7.229007692156304	1.6290076921563044
Test	27	6.19	4.652173894045588	-1.5378261059544123
Test	28	4.51	4.47442535224086	-0.0355746477591401
Test	29	4.41	4.695922738292916	0.2859227382929159
Test	30	8.77	8.701818140749515	-0.06818185925048503
Test	31	5.6	8.038377226657136	2.4383772266571366
Test	32	6.47	8.123848245703748	1.653848245703748
Test	33	6.15	5.8100245326156195	-0.3399754673843809
Test	34	4.42	6.070154480366507	1.6501544803665071
Test	35	9.94	9.62229336696556	-0.31770663303444024
Test	36	3.64	5.346214936671753	1.7062149366717532
Test	37	6.34	5.958601690849227	-0.38139830915077244
