# Supplementary material for: Py-CoMSIA: An Open-Source Implementation of Comparative Molecular Similarity Indices Analysis in Python
Source: Pharmaceuticals (Basel). 2025 Mar 20;18(3):440. doi: 10.3390/ph18030440 (PMC11945924; doi:10.3390/ph18030440)
Supplement: Supplementary file 1 [file pharmaceuticals-18-00440-s001.zip › File S1/ACE_SEH_2025-02-21_11-36-26/PLS_Analysis/Test_Predictions_and_Residuals.csv]

Set	Index	Actual Values	Predicted Values	Residuals
Test	0	9.11	9.39795429392416	0.2879542939241606
Test	1	5.62	4.671452339262458	-0.9485476607375425
Test	2	4.99	4.911730192548331	-0.07826980745166878
Test	3	8.49	9.078059416559617	0.5880594165596165
Test	4	9.64	8.458127815248108	-1.1818721847518923
Test	5	8.05	5.27962311694137	-2.7703768830586304
Test	6	8.54	9.392595522481813	0.8525955224818134
Test	7	3.62	5.0613123359258925	1.4413123359258924
Test	8	3.59	4.980145029652185	1.3901450296521851
Test	9	5.08	4.7582238952902385	-0.3217761047097616
Test	10	8.43	5.885759755118619	-2.5442402448813803
Test	11	7.19	5.743866916769898	-1.4461330832301025
Test	12	7.42	5.6121791756543145	-1.8078208243456855
Test	13	8.4	7.925463717526144	-0.4745362824738564
Test	14	2.7	4.8335003726655374	2.1335003726655373
Test	15	3.62	4.795590369120638	1.1755903691206377
Test	16	5.8	4.8335244469459315	-0.9664755530540683
Test	17	8.52	8.083293989827375	-0.43670601017262456
Test	18	9.54	9.70638804534687	0.16638804534687068
Test	19	7.0	5.821001836696844	-1.1789981633031559
Test	20	5.52	4.982384132870191	-0.5376158671298086
Test	21	3.21	4.132036233391009	0.922036233391009
Test	22	3.0	4.790082225905296	1.7900822259052962
Test	23	8.22	5.642511665953786	-2.5774883340462145
Test	24	6.15	4.3104051957611516	-1.8395948042388488
Test	25	3.03	4.709925665297498	1.6799256652974983
Test	26	5.6	7.229007692156304	1.6290076921563044
Test	27	6.19	4.652173894045588	-1.5378261059544123
Test	28	4.51	4.47442535224086	-0.0355746477591401
Test	29	4.41	4.695922738292916	0.2859227382929159
Test	30	8.77	8.701818140749515	-0.06818185925048503
Test	31	5.6	8.038377226657136	2.4383772266571366
Test	32	6.47	8.123848245703748	1.653848245703748
Test	33	6.15	5.8100245326156195	-0.3399754673843809
Test	34	4.42	6.070154480366507	1.6501544803665071
Test	35	9.94	9.62229336696556	-0.31770663303444024
Test	36	3.64	5.346214936671753	1.7062149366717532
Test	37	6.34	5.958601690849227	-0.38139830915077244
