# Supplementary material for: Py-CoMSIA: An Open-Source Implementation of Comparative Molecular Similarity Indices Analysis in Python
Source: Pharmaceuticals (Basel). 2025 Mar 20;18(3):440. doi: 10.3390/ph18030440 (PMC11945924; doi:10.3390/ph18030440)
Supplement: Supplementary file 1 [file pharmaceuticals-18-00440-s001.zip › File S1/AChE_all_2025-02-21_11-40-41/PLS_Analysis/PLS_Metrics.csv]

r2_train	r2_test	q2	SPRESS	S_train	S_test	Number of Components	Contribution Fraction (steric_field)	Contribution Fraction (electrostatic_field)	Contribution Fraction (hydrophobic_field)	Contribution Fraction (hbond_donor_field)	Contribution Fraction (hbond_acceptor_field)
0.8163461337957256	0.5732124863340275	0.4319848900919412	0.9100415285054505	0.5174653860616202	0.8429139599341668	6	0.20671613383146317	0.23496567927796405	0.27342899040877133	0.05440897410246899	0.23048022237933244
