# Supplementary material for: Py-CoMSIA: An Open-Source Implementation of Comparative Molecular Similarity Indices Analysis in Python
Source: Pharmaceuticals (Basel). 2025 Mar 20;18(3):440. doi: 10.3390/ph18030440 (PMC11945924; doi:10.3390/ph18030440)
Supplement: Supplementary file 1 [file pharmaceuticals-18-00440-s001.zip › File S1/AChE_all_2025-02-21_11-40-41/PLS_Analysis/Predictions_and_Residuals.csv]

Set	Index	Actual Values	Predicted Values	Residuals
Training	0	4.82	5.150300549485392	0.33030054948539167
Training	1	6.89	6.522950524527961	-0.36704947547203837
Training	2	7.77	7.638686169734871	-0.13131383026512822
Training	3	7.4	7.9500665281095095	0.5500665281095092
Training	4	5.48	5.50858620831041	0.02858620831040959
Training	5	7.01	6.437681556074512	-0.5723184439254876
Training	6	6.1	7.014128262673589	0.9141282626735894
Training	7	5.03	5.81263115786868	0.7826311578686793
Training	8	4.28	4.152725008893423	-0.12727499110657714
Training	9	4.34	4.405710142548488	0.06571014254848784
Training	10	6.39	6.531373589410268	0.1413735894102679
Training	11	8.1	8.179138844319208	0.0791388443192087
Training	12	5.17	5.356374598520471	0.18637459852047122
Training	13	6.0	5.68874154657087	-0.3112584534291303
Training	14	7.96	7.194912421039657	-0.7650875789603431
Training	15	7.9	7.250303535353593	-0.6496964646464072
Training	16	6.36	6.4868025141704955	0.12680251417049515
Training	17	7.52	8.491527013500068	0.9715270135000686
Training	18	7.54	8.684138089306206	1.1441380893062059
Training	19	7.0	7.023631100806199	0.0236311008061989
Training	20	4.85	4.924952309373053	0.07495230937305308
Training	21	8.55	8.155977989321975	-0.3940220106780252
Training	22	7.26	6.781937032477787	-0.478062967522213
Training	23	6.62	7.02866839372424	0.40866839372423946
Training	24	6.11	6.623244802804145	0.5132448028041443
Training	25	4.42	5.48713086717396	1.0671308671739599
Training	26	6.69	6.902027359810846	0.21202735981084597
Training	27	6.64	7.179065015452836	0.5390650154528362
Training	28	6.92	6.728134658903663	-0.1918653410963369
Training	29	6.74	6.858051328660244	0.11805132866024337
Training	30	5.96	5.860360382403818	-0.099639617596182
Training	31	4.92	4.817448457540987	-0.10255154245901288
Training	32	6.23	6.625247679865173	0.3952476798651725
Training	33	6.03	6.2241061010844	0.19410610108440007
Training	34	7.07	6.702751951344285	-0.36724804865571503
Training	35	8.38	8.50334538423436	0.12334538423435859
Training	36	7.29	6.7697183704864825	-0.5202816295135175
Training	37	8.0	8.198493008528214	0.19849300852821372
Training	38	8.05	7.93212406129261	-0.11787593870739066
Training	39	7.92	7.6593408553768985	-0.26065914462310147
Training	40	6.32	5.6950592967861855	-0.6249407032138148
Training	41	7.34	7.279342371552123	-0.06065762844787681
Training	42	6.1	5.770126269646899	-0.32987373035310075
Training	43	7.6	7.938191309857316	0.33819130985731594
Training	44	9.52	8.764954517240009	-0.7550454827599911
Training	45	6.8	6.994401509008	0.19440150900800024
Training	46	7.74	7.23906749676754	-0.5009325032324599
Training	47	5.52	6.436558942402774	0.9165589424027747
Training	48	6.74	6.725361190251935	-0.01463880974806564
Training	49	6.08	6.493199917280246	0.4131999172802461
Training	50	8.19	7.483160248341382	-0.7068397516586176
Training	51	6.25	6.46807979655453	0.21807979655453025
Training	52	5.8	5.71990507864121	-0.08009492135879004
Training	53	4.59	4.051553654683621	-0.5384463453163786
Training	54	9.22	8.786746126885554	-0.4332538731144471
Training	55	7.44	8.114125172246965	0.6741251722469643
Training	56	6.33	6.278670464819857	-0.05132953518014283
Training	57	7.07	7.012888360311167	-0.05711163968883337
Training	58	7.7	8.054490783078677	0.35449078307867676
Training	59	4.39	6.396791570311413	2.006791570311413
Training	60	5.48	5.478736958620138	-0.0012630413798619955
Training	61	6.82	6.204659097734675	-0.6153409022653253
Training	62	7.46	6.99110837644504	-0.46889162355495984
Training	63	7.28	6.972149034734835	-0.30785096526516487
Training	64	8.92	8.59272560618546	-0.32727439381453927
Training	65	8.7	8.24757271016384	-0.45242728983615876
Training	66	6.84	6.694116470870276	-0.14588352912972358
Training	67	8.27	7.342862582292637	-0.9271374177073621
Training	68	8.24	8.001948401780929	-0.23805159821907118
Training	69	5.68	5.572562482706389	-0.10743751729361062
Training	70	6.97	7.209143369170924	0.23914336917092438
Training	71	7.41	6.756671023051287	-0.6533289769487132
Training	72	6.77	6.66044349479664	-0.10955650520335958
Training	73	7.52	6.940090943695673	-0.5799090563043263
Test	0	6.74	7.5712394498947155	0.8312394498947153
Test	1	6.43	5.486960409785933	-0.9430395902140667
Test	2	7.19	6.790378168812352	-0.39962183118764827
Test	3	7.03	6.605091191424327	-0.42490880857567337
Test	4	7.89	8.130488643397841	0.2404886433978417
Test	5	8.62	7.703785177500739	-0.9162148224992599
Test	6	8.35	8.481101317724523	0.13110131772452327
Test	7	4.57	3.209688190392693	-1.3603118096073072
Test	8	7.89	7.587798373675779	-0.3022016263242211
Test	9	4.89	6.004075317992503	1.1140753179925031
Test	10	4.27	5.878743758636288	1.6087437586362885
Test	11	6.28	6.583402666754057	0.3034026667540566
Test	12	7.89	7.736830231905061	-0.15316976809493887
Test	13	4.3	5.777602341782611	1.4776023417826112
Test	14	5.8	4.314600824871479	-1.4853991751285207
Test	15	6.06	6.924895970975743	0.8648959709757431
Test	16	7.89	7.351095639433374	-0.5389043605666259
Test	17	6.47	6.569785236178834	0.0997852361788345
Test	18	7.64	6.921349663676518	-0.7186503363234813
Test	19	4.62	6.8395624877423815	2.2195624877423814
Test	20	7.09	6.565771554050313	-0.5242284459496869
Test	21	7.19	6.677956271673129	-0.5120437283268711
Test	22	9.22	9.498736336177561	0.2787363361775608
Test	23	6.15	6.894340243577634	0.7443402435776338
Test	24	8.06	6.654639163935846	-1.4053608360641547
Test	25	6.0	5.818706937079251	-0.18129306292074876
Test	26	5.92	6.342207887727256	0.42220788772725637
Test	27	7.06	7.548289247465577	0.4882892474655778
Test	28	6.57	6.544132361817062	-0.025867638182938357
Test	29	7.16	6.828593205281845	-0.3314067947181547
Test	30	6.18	6.550283537626334	0.37028353762633426
Test	31	5.36	6.081204636462556	0.7212046364625557
Test	32	8.05	7.4990054109077295	-0.5509945890922712
Test	33	5.27	5.515684065397883	0.24568406539788334
Test	34	8.66	8.416918857688575	-0.24308114231142497
Test	35	6.52	6.736992791750341	0.21699279175034114
Test	36	8.4	7.038062428823378	-1.3619375711766226
