# Supplementary material for: Py-CoMSIA: An Open-Source Implementation of Comparative Molecular Similarity Indices Analysis in Python
Source: Pharmaceuticals (Basel). 2025 Mar 20;18(3):440. doi: 10.3390/ph18030440 (PMC11945924; doi:10.3390/ph18030440)
Supplement: Supplementary file 1 [file pharmaceuticals-18-00440-s001.zip › File S1/AChE_all_2025-02-21_11-40-41/PLS_Analysis/Test_Predictions_and_Residuals.csv]

Set	Index	Actual Values	Predicted Values	Residuals
Test	0	6.74	7.5712394498947155	0.8312394498947153
Test	1	6.43	5.486960409785933	-0.9430395902140667
Test	2	7.19	6.790378168812352	-0.39962183118764827
Test	3	7.03	6.605091191424327	-0.42490880857567337
Test	4	7.89	8.130488643397841	0.2404886433978417
Test	5	8.62	7.703785177500739	-0.9162148224992599
Test	6	8.35	8.481101317724523	0.13110131772452327
Test	7	4.57	3.209688190392693	-1.3603118096073072
Test	8	7.89	7.587798373675779	-0.3022016263242211
Test	9	4.89	6.004075317992503	1.1140753179925031
Test	10	4.27	5.878743758636288	1.6087437586362885
Test	11	6.28	6.583402666754057	0.3034026667540566
Test	12	7.89	7.736830231905061	-0.15316976809493887
Test	13	4.3	5.777602341782611	1.4776023417826112
Test	14	5.8	4.314600824871479	-1.4853991751285207
Test	15	6.06	6.924895970975743	0.8648959709757431
Test	16	7.89	7.351095639433374	-0.5389043605666259
Test	17	6.47	6.569785236178834	0.0997852361788345
Test	18	7.64	6.921349663676518	-0.7186503363234813
Test	19	4.62	6.8395624877423815	2.2195624877423814
Test	20	7.09	6.565771554050313	-0.5242284459496869
Test	21	7.19	6.677956271673129	-0.5120437283268711
Test	22	9.22	9.498736336177561	0.2787363361775608
Test	23	6.15	6.894340243577634	0.7443402435776338
Test	24	8.06	6.654639163935846	-1.4053608360641547
Test	25	6.0	5.818706937079251	-0.18129306292074876
Test	26	5.92	6.342207887727256	0.42220788772725637
Test	27	7.06	7.548289247465577	0.4882892474655778
Test	28	6.57	6.544132361817062	-0.025867638182938357
Test	29	7.16	6.828593205281845	-0.3314067947181547
Test	30	6.18	6.550283537626334	0.37028353762633426
Test	31	5.36	6.081204636462556	0.7212046364625557
Test	32	8.05	7.4990054109077295	-0.5509945890922712
Test	33	5.27	5.515684065397883	0.24568406539788334
Test	34	8.66	8.416918857688575	-0.24308114231142497
Test	35	6.52	6.736992791750341	0.21699279175034114
Test	36	8.4	7.038062428823378	-1.3619375711766226
