# Supplementary material for: Py-CoMSIA: An Open-Source Implementation of Comparative Molecular Similarity Indices Analysis in Python
Source: Pharmaceuticals (Basel). 2025 Mar 20;18(3):440. doi: 10.3390/ph18030440 (PMC11945924; doi:10.3390/ph18030440)
Supplement: Supplementary file 1 [file pharmaceuticals-18-00440-s001.zip › File S1/ATA_all_2025-02-21_11-51-35/PLS_Analysis/PLS_Metrics.csv]

r2_train	r2_test	q2	SPRESS	S_train	S_test	Number of Components	Contribution Fraction (steric_field)	Contribution Fraction (electrostatic_field)	Contribution Fraction (hydrophobic_field)	Contribution Fraction (hbond_donor_field)	Contribution Fraction (hbond_acceptor_field)
0.7419552595931749	-0.7717392417176965	0.2916385046885014	1.0955785250405452	0.6612467394468139	1.2824317633058289	5	0.23769042301024368	0.24730744719892223	0.2656366454629418	0.06895150604836131	0.18041397827953098
