# Supplementary material for: Py-CoMSIA: An Open-Source Implementation of Comparative Molecular Similarity Indices Analysis in Python
Source: Pharmaceuticals (Basel). 2025 Mar 20;18(3):440. doi: 10.3390/ph18030440 (PMC11945924; doi:10.3390/ph18030440)
Supplement: Supplementary file 1 [file pharmaceuticals-18-00440-s001.zip › File S1/ATA_all_2025-02-21_11-51-35/PLS_Analysis/Predictions_and_Residuals.csv]

Set	Index	Actual Values	Predicted Values	Residuals
Training	0	3.28	3.8921358732751816	0.6121358732751818
Training	1	4.95	4.782658596933956	-0.16734140306604406
Training	2	4.82	4.360497077005817	-0.45950292299418294
Training	3	4.67	5.268270915551695	0.5982709155516952
Training	4	4.2	3.955790054494934	-0.24420994550506636
Training	5	3.78	3.2378472145925707	-0.5421527854074291
Training	6	7.53	6.439256647435203	-1.0907433525647976
Training	7	6.71	5.191759508967875	-1.5182404910321248
Training	8	7.1	6.709551965762115	-0.39044803423788466
Training	9	4.59	4.508860862942075	-0.08113913705792442
Training	10	4.31	4.881745551320868	0.571745551320868
Training	11	3.07	5.158687519772085	2.0886875197720856
Training	12	6.75	7.178221840877431	0.4282218408774314
Training	13	3.71	4.231166062414486	0.521166062414486
Training	14	6.03	6.270371769685402	0.2403717696854022
Training	15	3.79	3.747971856019306	-0.04202814398069421
Training	16	4.42	4.9763742344334165	0.5563742344334166
Training	17	4.5	4.271872798609317	-0.22812720139068343
Training	18	6.08	6.322316604286812	0.24231660428681234
Training	19	3.88	4.657191885384165	0.7771918853841653
Training	20	4.55	4.760201402694155	0.210201402694155
Training	21	4.63	3.927420033570672	-0.7025799664293277
Training	22	2.85	2.170259841486963	-0.6797401585130372
Training	23	3.75	3.2063727526977077	-0.5436272473022923
Training	24	6.38	5.0875786243504875	-1.2924213756495124
Training	25	7.51	6.593011716116249	-0.9169882838837511
Training	26	6.19	6.231376476049371	0.041376476049370225
Training	27	3.5	3.674622607735735	0.1746226077357349
Training	28	5.15	4.959500669239764	-0.19049933076023606
Training	29	3.84	4.637692554015882	0.7976925540158826
Training	30	4.71	4.408803916132086	-0.3011960838679135
Training	31	4.98	4.543240865106977	-0.4367591348930233
Training	32	4.23	5.625180435183345	1.3951804351833443
Training	33	6.65	5.384745836167989	-1.2652541638320116
Training	34	3.61	3.6772171223164767	0.06721712231647681
Training	35	6.94	7.309794722030937	0.369794722030937
Training	36	4.37	4.0168272202974435	-0.35317277970255656
Training	37	2.92	3.2355943029760503	0.3155943029760504
Training	38	4.02	3.8138432529446957	-0.20615674705530385
Training	39	2.64	3.4918143343547827	0.8518143343547826
Training	40	5.77	5.5287020547853425	-0.24129794521465708
Training	41	5.04	4.514453920047712	-0.5255460799522877
Training	42	3.47	2.8207248483857548	-0.6492751516142454
Training	43	3.66	3.819912817461681	0.15991281746168085
Training	44	6.18	6.205682296404253	0.025682296404252902
Training	45	3.99	4.524810336219037	0.5348103362190368
Training	46	3.55	3.8391931692230625	0.2891931692230627
Training	47	6.22	5.922386975267319	-0.2976130247326809
Training	48	3.03	4.241458615890043	1.211458615890043
Training	49	3.18	3.8548245868510183	0.6748245868510181
Training	50	6.3	5.26253833072127	-1.0374616692787297
Training	51	3.7	4.38676751178268	0.6867675117826799
Training	52	6.78	7.083622596402515	0.30362259640251477
Training	53	3.8	4.372138337358232	0.5721383373582318
Training	54	4.08	4.295695082458333	0.2156950824583328
Training	55	3.39	3.724935699787415	0.3349356997874149
Training	56	4.69	4.496134489233199	-0.19386551076680103
Training	57	6.04	6.173249877290849	0.13324987729084903
Training	58	3.12	3.3315780879956325	0.21157808799563238
Training	59	2.94	2.8964761354785376	-0.043523864521462396
Training	60	3.21	3.3896265838350113	0.1796265838350113
Training	61	6.61	4.676712780421159	-1.9332872195788413
Training	62	4.38	4.48407263955462	0.10407263955462032
Training	63	4.87	5.324835108213775	0.45483510821377493
Training	64	3.25	2.7481013240872665	-0.5018986759127335
Training	65	7.08	6.320587138176103	-0.7594128618238969
Training	66	4.7	4.7923007174008	0.09230071740079993
Training	67	4.81	4.495103786447403	-0.314896213552597
Training	68	4.74	5.346933243385707	0.6069332433857069
Training	69	3.22	3.3931286549392183	0.17312865493921814
Training	70	4.09	4.382038519259271	0.29203851925927093
Training	71	4.65	4.683626210003311	0.033626210003310675
Test	0	3.12	4.867505095294161	1.7475050952941613
Test	1	2.64	3.369335517519132	0.7293355175191318
Test	2	6.72	4.614566683833965	-2.1054333161660344
Test	3	4.07	5.034400859106014	0.9644008591060134
Test	4	5.75	6.356465268452466	0.6064652684524656
Test	5	4.61	5.509898343362282	0.899898343362282
Test	6	3.49	1.4933032363508691	-1.996696763649131
Test	7	5.67	5.929575062289093	0.2595750622890929
Test	8	2.92	2.371682793312299	-0.5483172066877011
Test	9	3.96	2.5016964435085103	-1.4583035564914897
Test	10	3.94	3.4090353240029443	-0.5309646759970557
Test	11	4.59	3.696728640147729	-0.893271359852271
Test	12	4.89	3.1790267920668387	-1.710973207933161
Test	13	4.1	3.6331361194712612	-0.4668638805287384
Test	14	2.87	4.896887122375297	2.026887122375297
Test	15	4.38	3.7972452120846207	-0.5827547879153792
Test	16	3.8	4.785637086068376	0.9856370860683761
Test	17	4.65	5.014372443337626	0.36437244333762564
Test	18	4.63	5.061510665079305	0.4315106650793048
Test	19	4.9	2.9008698208757075	-1.9991301791242928
Test	20	4.14	5.429052056480558	1.2890520564805588
Test	21	3.95	5.938069414980959	1.9880694149809592
