# Supplementary material for: Py-CoMSIA: An Open-Source Implementation of Comparative Molecular Similarity Indices Analysis in Python
Source: Pharmaceuticals (Basel). 2025 Mar 20;18(3):440. doi: 10.3390/ph18030440 (PMC11945924; doi:10.3390/ph18030440)
Supplement: Supplementary file 1 [file pharmaceuticals-18-00440-s001.zip › File S1/ATA_all_2025-02-21_11-51-35/PLS_Analysis/Test_Predictions_and_Residuals.csv]

Set	Index	Actual Values	Predicted Values	Residuals
Test	0	3.12	4.867505095294161	1.7475050952941613
Test	1	2.64	3.369335517519132	0.7293355175191318
Test	2	6.72	4.614566683833965	-2.1054333161660344
Test	3	4.07	5.034400859106014	0.9644008591060134
Test	4	5.75	6.356465268452466	0.6064652684524656
Test	5	4.61	5.509898343362282	0.899898343362282
Test	6	3.49	1.4933032363508691	-1.996696763649131
Test	7	5.67	5.929575062289093	0.2595750622890929
Test	8	2.92	2.371682793312299	-0.5483172066877011
Test	9	3.96	2.5016964435085103	-1.4583035564914897
Test	10	3.94	3.4090353240029443	-0.5309646759970557
Test	11	4.59	3.696728640147729	-0.893271359852271
Test	12	4.89	3.1790267920668387	-1.710973207933161
Test	13	4.1	3.6331361194712612	-0.4668638805287384
Test	14	2.87	4.896887122375297	2.026887122375297
Test	15	4.38	3.7972452120846207	-0.5827547879153792
Test	16	3.8	4.785637086068376	0.9856370860683761
Test	17	4.65	5.014372443337626	0.36437244333762564
Test	18	4.63	5.061510665079305	0.4315106650793048
Test	19	4.9	2.9008698208757075	-1.9991301791242928
Test	20	4.14	5.429052056480558	1.2890520564805588
Test	21	3.95	5.938069414980959	1.9880694149809592
