# Supplementary material for: Py-CoMSIA: An Open-Source Implementation of Comparative Molecular Similarity Indices Analysis in Python
Source: Pharmaceuticals (Basel). 2025 Mar 20;18(3):440. doi: 10.3390/ph18030440 (PMC11945924; doi:10.3390/ph18030440)
Supplement: Supplementary file 1 [file pharmaceuticals-18-00440-s001.zip › File S1/CCR5_all_2025-02-21_11-29-56/PLS_Analysis/PLS_Metrics.csv]

r2_train	r2_test	q2	SPRESS	S_train	S_test	Number of Components	Contribution Fraction (steric_field)	Contribution Fraction (electrostatic_field)	Contribution Fraction (hydrophobic_field)	Contribution Fraction (hbond_donor_field)	Contribution Fraction (hbond_acceptor_field)
0.9399866071744652	-0.20307191210657938	0.8166987221412739	0.3845504241061587	0.22003645447591433	0.8400288462787597	5	0.18833935578130426	0.2119965187512404	0.2424846537908917	0.12727421470430655	0.22990525697225708
