# Supplementary material for: Py-CoMSIA: An Open-Source Implementation of Comparative Molecular Similarity Indices Analysis in Python
Source: Pharmaceuticals (Basel). 2025 Mar 20;18(3):440. doi: 10.3390/ph18030440 (PMC11945924; doi:10.3390/ph18030440)
Supplement: Supplementary file 1 [file pharmaceuticals-18-00440-s001.zip › File S1/CCR5_all_2025-02-21_11-29-56/PLS_Analysis/Predictions_and_Residuals.csv]

Set	Index	Actual Values	Predicted Values	Residuals
Training	0	5.57	5.4736617147726605	-0.09633828522733978
Training	1	6.24	6.225650201088248	-0.014349798911752032
Training	2	7.04	7.074113073615811	0.03411307361581084
Training	3	7.29	6.878697914459125	-0.4113020855408749
Training	4	5.59	5.741198297151615	0.15119829715161526
Training	5	5.27	5.16711750235037	-0.1028824976496292
Training	6	5.46	5.570398755869681	0.11039875586968062
Training	7	6.51	6.632410363702744	0.12241036370274383
Training	8	6.17	6.221573758500034	0.05157375850003376
Training	9	8.1	8.031662790185733	-0.06833720981426694
Training	10	5.66	5.818686879529773	0.1586868795297729
Training	11	6.18	5.910359573437383	-0.2696404265626171
Training	12	5.68	5.868190706254999	0.188190706254999
Training	13	7.55	7.577730966388389	0.0277309663883889
Training	14	7.46	7.202571547463687	-0.2574284525363133
Training	15	6.49	6.258991040722669	-0.23100895927733145
Training	16	5.85	5.791840818251569	-0.05815918174843038
Training	17	6.33	6.418962434724245	0.08896243472424459
Training	18	5.14	4.816942507692188	-0.3230574923078118
Training	19	8.04	7.862800616954864	-0.17719938304513505
Training	20	7.31	7.372811820592804	0.06281182059280432
Training	21	6.2	6.352897972160752	0.15289797216075218
Training	22	7.42	7.246303652401631	-0.17369634759836927
Training	23	7.59	7.568803406839406	-0.02119659316059419
Training	24	7.92	7.734992850865451	-0.18500714913454885
Training	25	7.11	7.608042897545227	0.49804289754522646
Training	26	7.72	7.577337015439008	-0.14266298456099147
Training	27	5.96	5.9880871405724285	0.02808714057242856
Training	28	6.54	6.415411223039244	-0.12458877696075632
Training	29	7.22	7.002507780458251	-0.21749221954174836
Training	30	8.2	8.050080077836144	-0.1499199221638552
Training	31	7.24	7.494705677546787	0.2547056775467871
Training	32	7.38	7.428794653938566	0.04879465393856641
Training	33	7.0	7.096774588662694	0.09677458866269362
Training	34	5.44	5.526684714404069	0.08668471440406833
Training	35	6.96	7.119888479179755	0.15988847917975502
Training	36	7.12	7.535199491715618	0.4151994917156179
Training	37	7.74	7.661827466448909	-0.07817253355109077
Training	38	5.64	5.98744737884038	0.34744737884038024
Training	39	5.17	5.562614040374179	0.3926140403741787
Training	40	6.11	6.06648496007009	-0.04351503992991024
Training	41	6.46	6.562608253498747	0.10260825349874736
Training	42	8.77	8.598179068652286	-0.17182093134771392
Training	43	6.96	7.0218649859510895	0.06186498595108958
Training	44	6.74	6.966739353396679	0.2267393533966784
Training	45	6.43	6.177910967913553	-0.25208903208644706
Training	46	6.43	5.963279614905842	-0.4667203850941579
Training	47	6.25	5.932739225020524	-0.31726077497947625
Training	48	5.31	5.219820802547957	-0.09017919745204228
Training	49	8.07	7.663018253225894	-0.4069817467741066
Training	50	8.15	8.109308772235442	-0.040691227764558136
Training	51	7.18	7.240046240142108	0.06004624014210869
Training	52	6.16	6.057540146606183	-0.10245985339381747
Training	53	6.24	5.933023700784416	-0.30697629921558445
Training	54	7.43	7.538726830563618	0.10872683056361865
Training	55	6.51	6.528943982204758	0.01894398220475857
Training	56	6.1	5.936505752133665	-0.1634942478663346
Training	57	5.23	5.647204546843091	0.4172045468430907
Training	58	6.98	7.423404733224504	0.44340473322450347
Training	59	5.23	5.650856840351432	0.42085684035143167
Training	60	5.72	5.608870683947373	-0.11112931605262677
Training	61	6.62	6.767065105351741	0.1470651053517411
Training	62	6.19	6.281083388451908	0.09108338845190733
Test	0	7.21	5.893863059664223	-1.3161369403357766
Test	1	5.29	5.539733697868979	0.2497336978689786
Test	2	7.34	7.378874598787768	0.038874598787768555
Test	3	6.51	7.763478366988082	1.253478366988082
Test	4	8.64	7.840571249688793	-0.7994287503112076
Test	5	6.17	5.649676507733595	-0.5203234922664048
Test	6	6.89	7.828686682802214	0.9386866828022145
Test	7	7.48	6.403406504192363	-1.0765934958076375
Test	8	6.82	6.852985853268827	0.032985853268826304
Test	9	6.72	6.064927385953007	-0.6550726140469925
Test	10	6.7	7.6583754499089105	0.9583754499089103
Test	11	7.07	7.96542064314322	0.8954206431432201
