# Supplementary material for: Py-CoMSIA: An Open-Source Implementation of Comparative Molecular Similarity Indices Analysis in Python
Source: Pharmaceuticals (Basel). 2025 Mar 20;18(3):440. doi: 10.3390/ph18030440 (PMC11945924; doi:10.3390/ph18030440)
Supplement: Supplementary file 1 [file pharmaceuticals-18-00440-s001.zip › File S1/CCR5_all_2025-02-21_11-29-56/PLS_Analysis/Test_Predictions_and_Residuals.csv]

Set	Index	Actual Values	Predicted Values	Residuals
Test	0	7.21	5.893863059664223	-1.3161369403357766
Test	1	5.29	5.539733697868979	0.2497336978689786
Test	2	7.34	7.378874598787768	0.038874598787768555
Test	3	6.51	7.763478366988082	1.253478366988082
Test	4	8.64	7.840571249688793	-0.7994287503112076
Test	5	6.17	5.649676507733595	-0.5203234922664048
Test	6	6.89	7.828686682802214	0.9386866828022145
Test	7	7.48	6.403406504192363	-1.0765934958076375
Test	8	6.82	6.852985853268827	0.032985853268826304
Test	9	6.72	6.064927385953007	-0.6550726140469925
Test	10	6.7	7.6583754499089105	0.9583754499089103
Test	11	7.07	7.96542064314322	0.8954206431432201
