# Supplementary material for: Py-CoMSIA: An Open-Source Implementation of Comparative Molecular Similarity Indices Analysis in Python
Source: Pharmaceuticals (Basel). 2025 Mar 20;18(3):440. doi: 10.3390/ph18030440 (PMC11945924; doi:10.3390/ph18030440)
Supplement: Supplementary file 1 [file pharmaceuticals-18-00440-s001.zip › File S1/THERM_SEAD_2025-02-21_12-03-41/PLS_Analysis/PLS_Metrics.csv]

r2_train	r2_test	q2	SPRESS	S_train	S_test	Number of Components	Contribution Fraction (steric_field)	Contribution Fraction (electrostatic_field)	Contribution Fraction (hbond_donor_field)	Contribution Fraction (hbond_acceptor_field)
0.874538405814923	0.4595732478924873	0.6259019065677862	1.1474723374631153	0.6645151367476391	1.6504255203697449	4	0.2549805190233316	0.2273504968033248	0.26446500484254387	0.2532039793307997
