# Supplementary material for: Py-CoMSIA: An Open-Source Implementation of Comparative Molecular Similarity Indices Analysis in Python
Source: Pharmaceuticals (Basel). 2025 Mar 20;18(3):440. doi: 10.3390/ph18030440 (PMC11945924; doi:10.3390/ph18030440)
Supplement: Supplementary file 1 [file pharmaceuticals-18-00440-s001.zip › File S1/THERM_SEAD_2025-02-21_12-03-41/PLS_Analysis/Test_Predictions_and_Residuals.csv]

Set	Index	Actual Values	Predicted Values	Residuals
Test	0	10.17	7.897213086998481	-2.272786913001519
Test	1	7.55	6.6158315348884	-0.9341684651115996
Test	2	3.72	2.867546547693367	-0.8524534523066332
Test	3	3.42	3.852256112703099	0.43225611270309905
Test	4	2.54	2.791591578086762	0.2515915780867619
Test	5	3.03	4.023697964839521	0.9936979648395208
Test	6	7.28	7.827382552906808	0.5473825529068082
Test	7	2.42	5.596955628439223	3.176955628439223
Test	8	0.5200000000000005	5.1018422020493714	4.581842202049371
Test	9	5.16	6.305360800339946	1.1453608003399456
Test	10	5.64	3.689685417986097	-1.9503145820139025
Test	11	4.1	3.3494438347680306	-0.750556165231969
Test	12	5.77	6.265323713638109	0.49532371363810945
Test	13	6.32	4.673992442516116	-1.646007557483884
Test	14	4.38	5.623426364227844	1.2434263642278438
Test	15	7.72	5.437781011280262	-2.2822189887197375
Test	16	5.85	4.289852180045698	-1.5601478199543015
Test	17	5.74	4.48656939071125	-1.25343060928875
Test	18	2.37	4.289563269505782	1.9195632695057823
Test	19	4.7	3.4818578791859096	-1.2181421208140906
Test	20	6.37	6.555853352385036	0.18585335238503564
Test	21	6.44	4.922124039572564	-1.5178759604274363
Test	22	0.5200000000000005	1.4483181779145267	0.9283181779145262
Test	23	3.66	3.1610679413356038	-0.4989320586643964
Test	24	3.29	4.125462975982184	0.8354629759821837
