# Supplementary material for: Py-CoMSIA: An Open-Source Implementation of Comparative Molecular Similarity Indices Analysis in Python
Source: Pharmaceuticals (Basel). 2025 Mar 20;18(3):440. doi: 10.3390/ph18030440 (PMC11945924; doi:10.3390/ph18030440)
Supplement: Supplementary file 1 [file pharmaceuticals-18-00440-s001.zip › File S1/THERM_SEAD_2025-02-21_12-03-41/PLS_Analysis/Training_Predictions_and_Residuals.csv]

Set	Index	Actual Values	Predicted Values	Residuals
Training	0	5.57	5.342502548930282	-0.22749745106971808
Training	1	6.18	6.235214548734401	0.05521454873440135
Training	2	2.79	2.7790652261373183	-0.010934773862681713
Training	3	3.6	4.0559131053345405	0.45591310533454044
Training	4	6.12	5.349345281761985	-0.7706547182380152
Training	5	4.89	4.992474539129875	0.10247453912987492
Training	6	6.39	5.998175024638536	-0.3918249753614633
Training	7	4.62	4.401504297197121	-0.2184957028028789
Training	8	3.64	4.824902736227953	1.184902736227953
Training	9	7.47	7.83797501557838	0.36797501557837986
Training	10	0.5200000000000005	1.4056820684475526	0.8856820684475522
Training	11	4.41	3.5009496059976417	-0.9090503940023584
Training	12	6.66	6.893786072723298	0.23378607272329788
Training	13	7.73	6.417699356637498	-1.3123006433625024
Training	14	5.74	5.729274279174204	-0.010725720825796259
Training	15	5.59	5.561088155363629	-0.02891184463637053
Training	16	3.38	3.0353007154707305	-0.34469928452926935
Training	17	4.32	4.628651557095412	0.3086515570954118
Training	18	6.18	5.433647321747491	-0.7463526782525083
Training	19	6.12	5.712807054559196	-0.4071929454408041
Training	20	1.6799999999999997	2.657803899298276	0.9778038992982765
Training	21	2.51	3.4706791918979425	0.9606791918979427
Training	22	7.18	6.367938692031062	-0.8120613079689374
Training	23	5.55	5.538139351566565	-0.011860648433434484
Training	24	6.57	6.814434236498743	0.2444342364987424
Training	25	7.96	8.162929139654018	0.20292913965401826
Training	26	3.46	2.7481153726069567	-0.7118846273930433
Training	27	4.27	5.154650331315446	0.8846503313154468
Training	28	8.82	8.602589965078929	-0.21741003492107147
Training	29	7.78	6.977887221433853	-0.8021127785661468
Training	30	8.04	7.352608471220966	-0.6873915287790329
Training	31	2.96	3.9872049597814208	1.0272049597814208
Training	32	7.12	7.088454718496599	-0.03154528150340141
Training	33	4.06	3.538321934956243	-0.5216780650437567
Training	34	2.47	2.1660371695920824	-0.30396283040791783
Training	35	2.51	2.501345844778886	-0.00865415522111368
Training	36	6.74	6.724761111452591	-0.015238888547409069
Training	37	3.18	3.3158810602064834	0.13588106020648327
Training	38	7.35	6.25883442377589	-1.0911655762241095
Training	39	4.89	4.599842419043883	-0.29015758095611677
Training	40	4.52	6.137056390703779	1.6170563907037794
Training	41	5.84	7.098135000798309	1.2581350007983092
Training	42	6.17	5.863551987934163	-0.30644801206583683
Training	43	5.05	5.246843385185318	0.19684338518531774
Training	44	4.14	4.093718675393767	-0.04628132460623302
Training	45	6.22	5.905413985054593	-0.31458601494540694
Training	46	2.47	2.1477232487393865	-0.3222767512606137
Training	47	6.07	6.136600001335017	0.06660000133501676
Training	48	2.65	2.278523246506572	-0.371476753493428
Training	49	6.32	7.981954984791344	1.6619549847913433
Training	50	6.52	5.936061067983868	-0.5839389320161317
