# Supplementary material for: Py-CoMSIA: An Open-Source Implementation of Comparative Molecular Similarity Indices Analysis in Python
Source: Pharmaceuticals (Basel). 2025 Mar 20;18(3):440. doi: 10.3390/ph18030440 (PMC11945924; doi:10.3390/ph18030440)
Supplement: Supplementary file 1 [file pharmaceuticals-18-00440-s001.zip › File S1/THR_all_2025-02-21_11-46-58/PLS_Analysis/PLS_Metrics.csv]

r2_train	r2_test	q2	SPRESS	S_train	S_test	Number of Components	Contribution Fraction (steric_field)	Contribution Fraction (electrostatic_field)	Contribution Fraction (hydrophobic_field)	Contribution Fraction (hbond_donor_field)	Contribution Fraction (hbond_acceptor_field)
0.8382624867665178	0.511654431286903	0.6599340860236669	0.5536364836249925	0.38181108299206074	0.7680620029984156	3	0.18094048044306046	0.24509460130779823	0.2100702510813004	0.1605560277859067	0.20333863938193425
