# Supplementary material for: Py-CoMSIA: An Open-Source Implementation of Comparative Molecular Similarity Indices Analysis in Python
Source: Pharmaceuticals (Basel). 2025 Mar 20;18(3):440. doi: 10.3390/ph18030440 (PMC11945924; doi:10.3390/ph18030440)
Supplement: Supplementary file 1 [file pharmaceuticals-18-00440-s001.zip › File S1/THR_all_2025-02-21_11-46-58/PLS_Analysis/Predictions_and_Residuals.csv]

Set	Index	Actual Values	Predicted Values	Residuals
Training	0	6.55	6.2615908393968915	-0.2884091606031083
Training	1	5.21	5.0535350228137705	-0.15646497718622943
Training	2	7.02	6.742262378421153	-0.2777376215788463
Training	3	7.47	7.578650919674322	0.10865091967432239
Training	4	6.15	6.741216665221748	0.5912166652217472
Training	5	6.3	6.612706688564446	0.31270668856444583
Training	6	8.06	7.45221091121787	-0.6077890887821304
Training	7	7.64	7.5404398136123225	-0.09956018638767716
Training	8	7.68	7.509066365244994	-0.17093363475500567
Training	9	5.24	5.380792428919893	0.14079242891989274
Training	10	7.52	7.615436818495296	0.09543681849529673
Training	11	6.64	7.260341502903243	0.6203415029032433
Training	12	6.55	6.855218189445796	0.30521818944579593
Training	13	8.21	7.558134436371986	-0.6518655636280153
Training	14	6.16	6.493882082018953	0.33388208201895253
Training	15	6.28	7.249216778348402	0.969216778348402
Training	16	6.28	6.491540364605633	0.21154036460563308
Training	17	4.74	5.201840118772652	0.46184011877265174
Training	18	7.59	7.846354648183877	0.2563546481838772
Training	19	6.52	6.7466609667373305	0.22666096673733094
Training	20	7.24	7.290981043721562	0.05098104372156165
Training	21	7.8	7.3823061993246615	-0.41769380067533834
Training	22	6.96	7.025480952475443	0.06548095247544339
Training	23	8.3	7.653971999945654	-0.646028000054347
Training	24	6.59	6.614687670961229	0.024687670961228925
Training	25	6.38	6.5197975020756855	0.13979750207568564
Training	26	7.59	7.383333280293456	-0.2066667197065435
Training	27	6.49	7.1112280836835025	0.6212280836835022
Training	28	7.12	7.2496044093144425	0.1296044093144424
Training	29	6.7	6.728928842440362	0.028928842440361535
Training	30	7.19	7.437469092075077	0.24746909207507617
Training	31	7.43	7.402512687010528	-0.02748731298947149
Training	32	6.24	5.841357991698085	-0.3986420083019153
Training	33	8.37	8.17891714513924	-0.1910828548607597
Training	34	7.05	7.262415923274522	0.21241592327452175
Training	35	7.23	7.330580457141649	0.10058045714164887
Training	36	6.82	6.8564565337522065	0.036456533752206255
Training	37	4.89	4.777291821837945	-0.11270817816205447
Training	38	4.77	4.996521783770255	0.22652178377025578
Training	39	5.64	5.786425021716786	0.1464250217167864
Training	40	6.47	7.261556424556116	0.7915564245561164
Training	41	5.42	5.118468668284793	-0.3015313317152071
Training	42	6.8	6.745691233860604	-0.05430876613939617
Training	43	6.77	7.022045582676322	0.25204558267632216
Training	44	6.68	6.676919557809248	-0.00308044219075132
Training	45	5.74	6.142655450597165	0.4026554505971651
Training	46	6.82	6.797553315001674	-0.022446684998326027
Training	47	7.43	7.582677352006441	0.1526773520064415
Training	48	7.28	7.189051619284897	-0.09094838071510303
Training	49	7.77	6.836549280004133	-0.9334507199958662
Training	50	7.16	6.4819648258988325	-0.6780351741011676
Training	51	8.48	7.961248124129178	-0.518751875870822
Training	52	5.51	5.104414974608172	-0.4055850253918276
Training	53	7.89	7.225587017172781	-0.6644129828272183
Training	54	5.54	5.516490317180231	-0.023509682819769395
Training	55	4.57	4.252288901535909	-0.3177110984640912
Training	56	5.96	6.249586612076503	0.28958661207650316
Training	57	6.18	6.4341473589360865	0.25414735893608675
Training	58	7.44	6.899737003758041	-0.5402629962419594
Test	0	6.92	6.297481999818919	-0.6225180001810813
Test	1	7.38	7.026361650070678	-0.3536383499293221
Test	2	8.13	7.809143171013318	-0.3208568289866829
Test	3	5.14	5.784639985647541	0.6446399856475411
Test	4	7.85	7.057671906253708	-0.792328093746292
Test	5	6.2	6.029699993235796	-0.17030000676420443
Test	6	7.72	7.191162595197905	-0.5288374048020952
Test	7	6.92	7.072740277131681	0.1527402771316808
Test	8	7.74	6.478063161739702	-1.261936838260298
Test	9	6.29	6.481031720494177	0.19103172049417694
Test	10	5.51	6.278433343392987	0.7684333433929869
Test	11	6.47	7.05666779648295	0.5866677964829501
Test	12	6.55	7.536147555082361	0.9861475550823613
Test	13	6.46	6.716775708762354	0.2567757087623539
Test	14	6.92	5.260999700955136	-1.6590002990448642
Test	15	4.82	6.0772414952172635	1.2572414952172632
Test	16	6.59	6.187302177451712	-0.402697822548288
Test	17	6.64	6.104682912896641	-0.5353170871033583
Test	18	4.36	4.3517752294889025	-0.008224770511097823
Test	19	7.38	6.830328436034411	-0.5496715639655889
Test	20	5.92	6.2608693777010975	0.3408693777010976
Test	21	6.05	6.217459941714581	0.167459941714581
Test	22	7.59	6.908298715649632	-0.6817012843503676
Test	23	5.68	6.364172918766423	0.6841729187664232
Test	24	7.49	7.491474871260337	0.0014748712603367409
Test	25	4.46	6.016567564470859	1.5565675644708588
Test	26	8.38	7.614059356060075	-0.7659406439399259
Test	27	4.52	5.993763804459432	1.4737638044594323
Test	28	6.74	6.324982633549511	-0.41501736645048926
