# Supplementary material for: Py-CoMSIA: An Open-Source Implementation of Comparative Molecular Similarity Indices Analysis in Python
Source: Pharmaceuticals (Basel). 2025 Mar 20;18(3):440. doi: 10.3390/ph18030440 (PMC11945924; doi:10.3390/ph18030440)
Supplement: Supplementary file 1 [file pharmaceuticals-18-00440-s001.zip › File S1/THR_all_2025-02-21_11-46-58/PLS_Analysis/Test_Predictions_and_Residuals.csv]

Set	Index	Actual Values	Predicted Values	Residuals
Test	0	6.92	6.297481999818919	-0.6225180001810813
Test	1	7.38	7.026361650070678	-0.3536383499293221
Test	2	8.13	7.809143171013318	-0.3208568289866829
Test	3	5.14	5.784639985647541	0.6446399856475411
Test	4	7.85	7.057671906253708	-0.792328093746292
Test	5	6.2	6.029699993235796	-0.17030000676420443
Test	6	7.72	7.191162595197905	-0.5288374048020952
Test	7	6.92	7.072740277131681	0.1527402771316808
Test	8	7.74	6.478063161739702	-1.261936838260298
Test	9	6.29	6.481031720494177	0.19103172049417694
Test	10	5.51	6.278433343392987	0.7684333433929869
Test	11	6.47	7.05666779648295	0.5866677964829501
Test	12	6.55	7.536147555082361	0.9861475550823613
Test	13	6.46	6.716775708762354	0.2567757087623539
Test	14	6.92	5.260999700955136	-1.6590002990448642
Test	15	4.82	6.0772414952172635	1.2572414952172632
Test	16	6.59	6.187302177451712	-0.402697822548288
Test	17	6.64	6.104682912896641	-0.5353170871033583
Test	18	4.36	4.3517752294889025	-0.008224770511097823
Test	19	7.38	6.830328436034411	-0.5496715639655889
Test	20	5.92	6.2608693777010975	0.3408693777010976
Test	21	6.05	6.217459941714581	0.167459941714581
Test	22	7.59	6.908298715649632	-0.6817012843503676
Test	23	5.68	6.364172918766423	0.6841729187664232
Test	24	7.49	7.491474871260337	0.0014748712603367409
Test	25	4.46	6.016567564470859	1.5565675644708588
Test	26	8.38	7.614059356060075	-0.7659406439399259
Test	27	4.52	5.993763804459432	1.4737638044594323
Test	28	6.74	6.324982633549511	-0.41501736645048926
